# Supplementary material for: Complete genome of Phenylobacterium zucineum – a novel facultative intracellular bacterium isolated from human erythroleukemia cell line K562
Source: BMC Genomics. 2008 Aug 13;9:386. doi: 10.1186/1471-2164-9-386 (PMC2529317; doi:10.1186/1471-2164-9-386)
Supplement: Additional file 1 — Supplemental Table 1 Comparison of genes directly regulated by CtrA between P. zucineum and C. crescentus. [file 1471-2164-9-386-S1.xls]

## Sheet: additional file 1
		Additional file 1
Supplemental Table 1 Comparison of genes directly regulated by CtrA between P. zucineum and C.crescentus
Locus		Length		Amino acid	Annotation	Function
C. crescentus	P. zucineum	C.crescentus	P. zucineum	Identity(%)
CC1850	PHZ_c1712	353	349	64.47	GGDEF family protein	cell cycle regulation
CC2316	PHZ_c2927	350	347	57.18	transcriptional regulator, LacI family	cell cycle regulation
CC2324	PHZ_c1176	597	589	56.94	sensor histidine kinase/response regulator	cell cycle regulation
CC3035	PHZ_c0851	231	231	93.07	cell cycle transcriptional regulator CtrA	cell cycle regulation
CC3219	PHZ_c3276	657	643	56.39	sensor histidine kinase/response regulator	cell cycle regulation
CC3286	NA	119	—	—	response regulator	cell cycle regulation
CC3599	PHZ_c0178	497	499	73.2	RNA polymerase sigma-54 factor RpoN	cell cycle regulation
CC1902	PHZ_c1762	245	229	82.98	repressor LexA	cell cycle regulation
CC3474	PHZ_c0300	547	550	62.06	sensor histidine kinase	cell cycle regulation
CC3475	PHZ_c0301	201	198	90.32	RNA polymerase sigma-70 factor, ECFsubfamily	cell cycle regulation
CC0233	PHZ_c0080	363	350	76.16	flagellin modification protein FlmA flmA	flagellum biosynthesis
CC0234	PHZ_c0081	402	385	70.08	flagellin modification protein FlmB	flagellum biosynthesis
CC0792	PHZ_c1384	273	276	63.04	flagellin FljM	flagellum biosynthesis
CC0793	NA	273	—	—	flagellin FljN	flagellum biosynthesis
CC0794	NA	273	—	—	flagellin FljO	flagellum biosynthesis
CC0953	PHZ_c0924	137	139	51.06	flagellar basal-body rod protein FlgB	flagellum biosynthesis
CC0954	PHZ_c0925	139	138	70.59	flagellar basal-body rod protein FlgC	flagellum biosynthesis
CC0955	PHZ_c0926	103	103	60.95	flagellar hook-basal body complex protein FliE	flagellum biosynthesis
CC1456	PHZ_c2600	196	191	58.56	flagellin modification protein FlmH	flagellum biosynthesis
CC1457	PHZ_c1381	596	596	50.25	flagellin modification protein FlmG	flagellum biosynthesis
CC1458	PHZ_c1382	141	141	77.3	flbT protein	flagellum biosynthesis
CC1459	PHZ_c1383	102	104	68.63	flaF protein	flagellum biosynthesis
CC2061	PHZ_c0918	374	358	88.34	flagellar hook-basal body complex protein FliE	flagellum biosynthesis
CC2062	PHZ_c0917	205	201	69.19	flagellin FljM	flagellum biosynthesis
CC2063	PHZ_c0916	245	245	58.2	flagellin FljN	flagellum biosynthesis
CC2064	PHZ_c0915	262	262	73.66	flagellin FljO	flagellum biosynthesis
CC2540	PHZ_c2313	508	495	76.29	cell division protein FtsZ	Cell division and cell well synthesis
CC2552	PHZ_c2324	390	391	77.09	cell division protein FtsW	Cell division and cell well synthesis
CC2551	PHZ_c2323	361	365	65.84	N-acetylglucosaminyl transferase MurG	Cell division and cell well synthesis
CC2317	NA	555	—	—	methyl-accepting chemotaxis protein McpM	chemotaxis machinery
CC2810	NA	459	—	—	methyl-accepting chemotaxis protein McpR	chemotaxis machinery
CC0430	PHZ_c3401	657	652	52.17	methyl-accepting chemotaxis protein McpA	chemotaxis machinery
CC0431	PHZ_c3381	95	101	45.57	CheX protein	chemotaxis machinery
CC0432	PHZ_c3380	121	121	75.21	chemotaxis protein CheYI	chemotaxis machinery
CC0433	PHZ_c3379	762	731	59.81	chemotaxis protein CheA	chemotaxis machinery
CC0434	PHZ_c3378	155	155	62.84	chemotaxis protein CheW	chemotaxis machinery
CC0435	PHZ_c3377	293	296	56.94	chemotaxis protein methyltransferase CheR	chemotaxis machinery
CC0436	PHZ_c3376	344	343	68.93	protein-glutamate methylesterase CheB	chemotaxis machinery
CC0437	PHZ_c3375	129	129	67.44	chemotaxis protein CheYII	chemotaxis machinery
CC0438	PHZ_c3374	187	190	56.35	chemotaxis protein CheD	chemotaxis machinery
CC0439	PHZ_c3373	127	102	33.66	cheU protein	chemotaxis machinery
CC0440	PHZ_c3372	200	202	47.87	chemotaxis protein CheYIII	chemotaxis machinery
CC0441	PHZ_c3371	156	151	35.14	CheE protein	chemotaxis machinery
CC0378	PHZ_c0577	358	359	80	modification methylase CcrM	DNA methylation
CC2948	PHZ_c0356	59	58	69.64	pilus subunit protein PilA	pilus biogenesis
CC1963	PHZ_c1817	210	205	80.2	ATP-dependent Clp protease, subunit ClpP	CtrA proteolysis
CC2628	NA	147	—	—	holdfast synthesis protein HfaA	holdfast attachment
CC2629	NA	337	—	—	holdfast synthesis protein HfaB	holdfast attachment
CC0018	PHZ_c0280	349	341	77.04	molybdenum cofactor biosynthesis protein A	metabolism
CC0014	PHZ_c0276	186	183	80.87	molybdenum cofactor biosynthesis protein C	metabolism
CC0015	PHZ_c0277	183	181	74.3	molybdenum cofactor biosynthesis protein B	metabolism
CC0016	PHZ_c0278	150	151	68.92	molybdopterin converting factor, subunit 2	metabolism
CC0017	PHZ_c0279	79	81	63.29	molybdopterin converting factor, subunit 1	metabolism
CC2166	PHZ_c1293	285	282	68.82	pantoate--beta-alanine ligase	metabolism
CC2214	PHZ_c0632	176	175	80.12	hypoxanthine-guanine phosphoribosyltransferase	metabolism
CC0049	PHZ_c3447	271	277	61.43	tRNA (guanine-N(7)-)-methyltransferase	metabolism
CC3202	PHZ_c1224	123	123	96.75	30S ribosomal protein S12	translation
CC3201	PHZ_c1225	157	157	92.99	30S ribosomal protein S7	translation
CC1923	PHZ_c1780	268	295	91.35	30S ribosomal protein S2	translation
CC0484	PHZ_c2864	205	209	70.44	peptidyl-tRNA hydrolase	translation
CC1872	PHZ_c1837	383	384	67.63	peptidase, M23/M37 family	protease
CC0050	PHZ_c3448	407	406	80.79	S-adenosylmethionine synthetase	DNA
CC0350	PHZ_c3329	414	412	59.59	pentapeptide repeat family protein	function unknown
CC1210	PHZ_c1188	155	168	58.39	cytochrome c family protein	function unknown
CC2868	PHZ_c2601	356	352	78.03	neuB protein, putative	function unknown
CC2644	PHZ_c1106	250	254	81.53	PhoH-related protein	function unknown
CC1307	PHZ_c2342	172	172	56.32	hypothetical protein	function unknown
CC1873	PHZ_c1838	161	138	53.03	hypothetical protein	function unknown
CC2165	PHZ_c1294	278	277	67.63	hypothetical protein	function unknown
CC3598	PHZ_c0179	204	206	48.21	hypothetical protein	function unknown
CC2950	PHZ_c1611	183	164	34.15	hypothetical protein	function unknown
CC2951	PHZ_c1610	183	172	34.32	hypothetical protein	function unknown
CC1035	PHZ_c2980	224	210	64.71	hypothetical protein	function unknown
CC0232	PHZ_c0079	138	137	48.55	hypothetical protein	function unknown
CC3295	PHZ_c3205	169	169	71.01	hypothetical protein	function unknown
CC3291	PHZ_c3292	70	63	60.34	hypothetical protein	function unknown
CC3476	PHZ_c0302	68	88	70.31	hypothetical protein	function unknown
CC3218	PHZ_c3275	108	111	61.7	hypothetical protein	function unknown
CC2215	PHZ_c0631	343	295	41.45	hypothetical protein	function unknown
CC1072	PHZ_c1307	159	154	40	hypothetical protein	function unknown
CC1396	NA	391	—	—	L-lactate 2-monooxygenase	function unknown
CC2702	NA	304	—	—	hypothetical protein	function unknown
CC1101	NA	504	—	—	hypothetical protein	function unknown
CC0429	NA	124	—	—	hypothetical protein	function unknown
CC0483	NA	249	—	—	hypothetical protein	function unknown
CC1102	NA	819	—	—	hypothetical protein	function unknown
CC1211	NA	167	—	—	hypothetical protein	function unknown
CC2640	NA	250	—	—	hypothetical protein	function unknown
CC2700	NA	572	—	—	hypothetical protein	function unknown
CC2701	NA	279	—	—	hypothetical protein	function unknown
CC2703	NA	233	—	—	hypothetical protein	function unknown
CC2704	NA	169	—	—	hypothetical protein	function unknown
CC2949	NA	177	—	—	hypothetical protein	function unknown
CC3317	NA	190	—	—	hypothetical protein	function unknown
CC3699	NA	430	—	—	hypothetical protein	function unknown
